# Supplementary material for: Exploring differential production of alkaloids and terpenoids in Cristataspora coffeata (Berk:) Robledo (Ganodermataceae) under submerged culture
Source: PLoS One. 2025 Dec 31;20(12):e0337315. doi: 10.1371/journal.pone.0337315 (PMC12755829; doi:10.1371/journal.pone.0337315)
Supplement: S1 File — (XLSX) [file pone.0337315.s006.xlsx]

## Sheet: Kinetic - biomass
	Glucose								Lactose
		Biomass (g/L) (Biological replicate)								Biomass (g/L) (Biological replicate)
	Time culture (days)	n1	n2	n3	Mean value	S.D.	Ln[Biomass]		Time culture (days)	n1	n2	n3	Mean value	S.D.
	0	0.102	0.1051	0.0982	0.1018	0.0035	-2.2851		0	0.0852	0.0971	0.105	0.0958	0.001
	1	0.6064	0.8214	0.71	0.7126	0.1075	-1.4486		1	0.6106	0.6056	0.4276	0.5479	0.1042
	2	1.9172	1.7182	1.473	1.7028	0.2225	0.5323		2	1.6668	1.5944	1.4416	1.5676	0.115
	3	2.6043	2.182	2.1335	2.3066	0.259	0.8358		3	2.4448	2.7118	2.8157	2.6574	0.1913
	4	3.5922	2.9755	2.8008	3.1228	0.4158	1.1387		4	3.5544	3.3906	3.3952	3.4467	0.0933
	5	4.6884	4.2155	3.649	4.1843	0.5204	1.4313		5	4.5028	4.5649	4.5256	4.5311	0.0314
	6	6.5101	6.7956	7.1172	6.8076	0.3037	1.918		6	4.4568	5.1608	4.9028	4.8401	0.3562
	8	7.2004	7.9919	7.2032	7.4652	0.4562	2.0102		8	5.9236	5.3693	6.7216	6.0048	0.6798
	10	8.016	6.8409	6.549	7.1353	0.7765	1.9651		10	9.167	8.2845	9.1516	8.8677	0.5051
	12	9.2424	9.6881	10.02	9.6502	0.39019	2.267		12	8.7284	9.1863	10.804	9.5729	1.0904
	14	10.7312	9.8025	10.4032	10.3123	0.471	2.3333		14	9.2106	9.7921	9.489	9.4972	0.2908
	16	13.1044	11.1517	9.0189	11.0917	2.0434	2.4062		16	10.7996	12.3373	11.6108	11.5826	0.7692

## Sheet: Kinetic - Subs. consumpt.
	Glucose							Lactose
	Residual substrate (g/L) (Biological replicate)							Residual substrate (g/L) (Biological replicate)
	Time culture (days)	n1	n2	n3	Mean value	S.D.		Time culture (days)	n1	n2	n3	Mean value	S.D.
	0	51.2658	53.6709	60.6329	55.1899	4.8648		0	58.9873	61.8987	53.5446	58.1435	4.2405
	1	32.1519	40	47.9747	40.0422	7.9114		1	50.1266	46.5823	48.6076	48.4388	1.7782
	2	41.8987	27.9747	35.1899	35.0211	6.9636		2	45.1899	43.4177	48.481	45.6962	2.5693
	3	36.0759	25.9494	30.1266	30.7173	5.0891		3	51.0127	39.7468	30.1266	40.2954	10.4538
	4	19.2405	25.443	32.1519	25.6118	6.4574		4	40.5063	30.3797	22.0253	30.9705	9.2547
	5	7.4684	17.0886	26.5823	17.0464	9.557		5	26.2025	25.3165	25.1899	25.5696	0.5518
	6	11.3924	19.6203	15.9494	15.654	4.1219		6	24.9367	19.4937	17.4684	20.6329	3.8623
	8	8.6076	12.2785	15.9494	12.2785	3.6709		8	23.5443	16.7089	9.3671	16.5401	7.0901
	10	9.7468	12.1519	7.3418	9.7468	2.4051		10	16.962	6.7089	3.5443	9.0717	7.014
	12	5.6962	9.6203	7.5949	7.6371	1.9624		12	5.9494	4.8101	3.9241	4.8945	1.0153
	14	1.2658	9.2405	5.443	5.3164	3.9889		14	5.5696	5.8228	5.9494	5.7806	0.1934
	16	5.0633	12.9214	9.3971	9.1273	3.936		16	2.6582	11.3924	8.8607	7.6371	4.4938

## Sheet: Kinetic - pH
	Glucose							Lactose
	pH (Biological replicate)							pH (Biological replicate)
	Time culture (days)	n1	n2	n3	Mean value	S.D.		Time culture (days)	n1	n2	n3	Mean value	S.D.
	0	6.41	6.42	6.41	6.41	0.0057735		0	6.33	6.36	6.35	6.34667	0.02
	1	5.75	5.75	5.76	5.75333	0.0057735		1	5.77	5.82	5.92	5.83667	0.08
	2	4.24	4.16	4.17	4.19	0.043589		2	3.95	4.1	4.06	4.03667	0.08
	3	4.06	3.88	4	3.98	0.0916515		3	4.22	4.31	4.25	4.26	0.05
	4	4.66	4.21	3.87	4.24667	0.396274		4	4.56	4.64	4.59	4.59667	0.04
	5	4.1	4.58	4.39	4.35667	0.24173		5	5.09	5.7	5.26	5.35	0.31
	6	4.34	4.25	4.07	4.22	0.137477		6	5.04	4.67	4.91	4.87333	0.19
	8	4.34	4.4	4.07	4.27	0.175784		8	4.26	4.3	4.2	4.25333	0.05
	10	4.31	4.66	4.33	4.43333	0.196554		10	4.32	4.13	4.3	4.25	0.1
	12	4.53	4.36	4.5	4.46333	0.0907377		12	4.47	4.48	4.51	4.48667	0.02
	14	4.41	4.27	4.33	4.33667	0.0702377		14	4.31	4.36	4.45	4.37333	0.07
	16	4.39	4.28	4.5	4.39	0.11		16	4.41	4.31	4.62	4.44667	0.16

## Sheet: Alkaloids quantification
	Glucose								Lactose
	Alkaloids concentration in extract (μg/mg extract) (Biological replicate)								Alkaloids concentration in extract (μg/mg extract) (Biological replicate)
		Time culture (days)	n1	n2	n3	Mean value	S.D.		Time culture (days)	n1	n2	n3	Mean value	S.D.
	Biomass	6	21.4286	22.8571	21.5	21.9286	0.805		6	22.5776	21.5476	24.5336	22.8863	1.5168
		14	18.1746	17.9762	17.5397	17.8968	0.3248		14	18.3673	18.5	19.6667	18.8447	0.715
	Supernatant	6	57.9167	58.1548	51.2143	55.7619	3.9402		6	38.3872	37.4448	41.0238	38.952	1.8551
		14	60.3571	62.9286	59.5952	60.9603	1.7466		14	45.8333	44.7143	44.9524	45.1667	0.5895

## Sheet: Terpenoids quantification
	Terpenloids concentration in extract (μg/mg extract) (Biological replicate)							Terpenoids concentration in extract (μg/mg extract) (Biological replicate)
	Time culture (days)	n1	n2	n3	Mean value	S.D.		Time culture (days)	n1	n2	n3	Mean value	S.D.
	6	204.605	191.921	201.25	199.259	6.5725		6	137.26	152.912	135.781	141.984	23.7312
	14	243.029	254.04	256.875	251.315	7.3143		14	223.621	228.258	220.122	224	10.2031
	6	95.5469	81.0938	87.7344	88.125	7.2345		6	84.1283	101.109	82.2656	89.1676	10.3833
	14	297.109	292.812	272.5	287.474	13.1446		14	146.328	140.078	145.547	143.984	3.4054
